# Supplementary material for: Endothelial Cell-Derived Soluble CD200 Determines the Ability of Immune Cells to Cross the Blood–Brain Barrier
Source: Int J Mol Sci. 2024 Aug 27;25(17):9262. doi: 10.3390/ijms25179262 (PMC11395061; doi:10.3390/ijms25179262)
Supplement: Supplementary file 1 [file ijms-25-09262-s001.zip]

Archive with 1 entries (1 files):
- ijms-3105837-supplementary.pdf
